# Supplementary material for: Thyroid Monitoring and Amiodarone-Induced Thyroid Disease in Australian General Practice: A Retrospective Cohort Study
Source: Clin Pract. 2026 Feb 27;16(3):50. doi: 10.3390/clinpract16030050 (PMC13025236; doi:10.3390/clinpract16030050)
Supplement: Supplementary file 1 [file clinpract-16-00050-s001.zip]

Archive with 1 entries (1 files):
- clinpract-4047556-supplementary.pdf
